# Supplementary material for: A Novel Molecular Analysis Approach in Colorectal Cancer Suggests New Treatment Opportunities
Source: Cancers (Basel). 2023 Feb 9;15(4):1104. doi: 10.3390/cancers15041104 (PMC9953902; doi:10.3390/cancers15041104)
Supplement: Supplementary file 1 [file cancers-15-01104-s001.zip]

Archive with 5 entries (5 files):
- Sup figures.pdf
- Sup Tables.pdf
- Table S2_PGM functional nodes gene list.xlsx
- Table S3_Genes layers.xlsx
- Table S4_100 more differentially expressed genes.xlsx
